# Supplementary material for: Anti-Inflammatory and Anti-(Lymph)angiogenic Properties of an ABCB5+ Limbal Mesenchymal Stem Cell Population
Source: Int J Mol Sci. 2024 Sep 7;25(17):9702. doi: 10.3390/ijms25179702 (PMC11395824; doi:10.3390/ijms25179702)
Supplement: Supplementary file 1 [file ijms-25-09702-s001.zip]

Archive with 1 entries (1 files):
- ijms-3156217-supplementary.pdf
